# Supplementary material for: Work-Related Musculoskeletal Symptoms in Surgeons Performing Total Knee Arthroplasty: An Exploratory Cross-Sectional Survey
Source: J Clin Med. 2026 Jun 28;15(13):5037. doi: 10.3390/jcm15135037 (PMC13362713; doi:10.3390/jcm15135037)
Supplement: Supplementary file 1 [file jcm-15-05037-s001.zip]

Archive with 1 entries (1 files):
- jcm-4353494-supplementary.pdf
